# Supplementary material for: On Reverse Shrinkage Effects and Shrinkage Overshoot
Source: Psychometrika. 2022 Jun 5;88(1):274–301. doi: 10.1007/s11336-022-09872-8 (PMC9977901; doi:10.1007/s11336-022-09872-8)
Supplement: Supplementary file 1 — (csv 0 KB) [file 11336_2022_9872_MOESM1_ESM.csv]

V1	V2	V3
0.85	0.12	0.05
0.76	0.13	0.18
0.75	0.28	0.13
0.73	0.35	0.13
0.72	0.23	0.03
0.71	0.22	0.22
0.63	0.24	0.31
0.55	0.48	0.3
0.45	0.37	0.37
0.24	0.77	0.15
0.28	0.76	0.14
0.34	0.75	0.09
0.27	0.75	0.17
0.34	0.62	0.13
0.1	0.54	0.24
0.24	0.5	0.1
0.01	0.45	0.36
0.13	0.07	0.8
0.06	-0.07	0.76
0.19	0.26	0.74
0.14	0.19	0.65
0.31	0.33	0.64
0.07	0.36	0.61
0.35	0.18	0.53
0.08	0.38	0.43
