# Supplementary material for: On Reverse Shrinkage Effects and Shrinkage Overshoot
Source: Psychometrika. 2022 Jun 5;88(1):274–301. doi: 10.1007/s11336-022-09872-8 (PMC9977901; doi:10.1007/s11336-022-09872-8)
Supplement: Supplementary file 2 — (csv 0 KB) [file 11336_2022_9872_MOESM2_ESM.csv]

c1	c2	c3	c4	c5	c6	c7	c8	c9	c10
1	-0.04	0.51	0.12	-0.71	-0.87	-0.09	0	-0.09	-0.36	-0.81
-0.04	1	0	-0.16	0.06	0.09	0.24	0.01	0.09	-0.3	-0.1
0.51	0	1	0	-0.59	-0.65	-0.02	0.34	-0.08	-0.44	-0.63
0.12	-0.16	0	1	-0.07	-0.09	0.03	0.08	0.02	-0.09	-0.1
-0.71	0.06	-0.59	-0.07	1	0.84	0.38	-0.36	-0.14	0.54	0.56
-0.87	0.09	-0.65	-0.09	0.84	1	0.13	-0.2	0.04	0.45	0.81
-0.09	0.24	-0.02	0.03	0.38	0.13	1	-0.48	0.07	0.4	0.04
0	0.01	0.34	0.08	-0.36	-0.2	-0.48	1	-0.18	-0.46	0.06
-0.09	0.09	-0.08	0.02	-0.14	0.04	0.07	-0.18	1	0.05	0.16
-0.36	-0.3	-0.44	-0.09	0.54	0.45	0.4	-0.46	0.05	1	0.45
-0.81	-0.1	-0.63	-0.1	0.56	0.81	0.04	0.06	0.16	0.45	1
