# Supplementary material for: On Reverse Shrinkage Effects and Shrinkage Overshoot
Source: Psychometrika. 2022 Jun 5;88(1):274–301. doi: 10.1007/s11336-022-09872-8 (PMC9977901; doi:10.1007/s11336-022-09872-8)
Supplement: Supplementary file 3 — (txt 0 KB) [file 11336_2022_9872_MOESM3_ESM.txt]

1.80 0.00 0.00 -0.92 -0.24 0.50 -0.22
2.43 0.00 0.00 -0.89 -0.33 0.24 -0.33
2.01 0.00 0.00 -1.62 -1.10 -0.46 -1.06
1.24 0.56 0.00 -1.65 -0.97 -0.24 -0.95
1.52 0.00 0.00 -2.38 -2.00 -1.38 -1.92
0.47 1.67 0.00 -1.31 -0.49 0.56 -0.41
0.00 2.40 0.00 -1.39 -0.68 0.31 -0.59
0.00 1.92 0.17 -1.32 -0.48 0.74 -0.35
0.00 0.00 1.50 -1.96 -1.00 0.39 -0.85
0.00 0.00 1.63 -1.64 -0.71 0.66 -0.56
0.00 0.00 1.02 -2.66 -1.51 0.05 -1.37
0.00 0.00 1.87 -1.87 -1.07 0.03 -0.97
