# Supplementary material for: On Reverse Shrinkage Effects and Shrinkage Overshoot
Source: Psychometrika. 2022 Jun 5;88(1):274–301. doi: 10.1007/s11336-022-09872-8 (PMC9977901; doi:10.1007/s11336-022-09872-8)
Supplement: Supplementary file 4 — (txt 0 KB) [file 11336_2022_9872_MOESM4_ESM.txt]

#In the example, we have mle <- c(112,104) and map <- c(108,104)
#Assuming IQ tests are scaled with center 100 and a standard deviation of 15
#this roughly corresponds to having c(0.8,0.27) and c(0.53,0.4)
#We provide an example which approximately generates such a scenario

X <- matrix(c(0.24, 0.50, 0.75, 0.28, 0.34, 0.75, 0.45, 0.37, 0.55, 0.48, 0.45, 0.37, 0.24, 0.50,
   0.10, 0.54, 0.45, 0.37),ncol=2,byrow=TRUE)

y <- c(1.26, -0.14,  0.14,  1.2,  0.17,  1.49,  0.42, -0.60, 0.57)
tau <- 0.56

solve(t(X)%*%X)%*%t(X)%*%matrix(y,ncol=1) #MLE
solve(t(X)%*%X + tau *diag(rep(1,2)))%*%t(X)%*%matrix(y,ncol=1) #MAP
