# Supplementary material for: On Reverse Shrinkage Effects and Shrinkage Overshoot
Source: Psychometrika. 2022 Jun 5;88(1):274–301. doi: 10.1007/s11336-022-09872-8 (PMC9977901; doi:10.1007/s11336-022-09872-8)
Supplement: Supplementary file 5 — (txt 2 KB) [file 11336_2022_9872_MOESM5_ESM.txt]

##########Linear model with offset################################
###25 items of a working memory task battery                   ###
###taken from table 4 in Oberauer et al. (2000)                ###

X <- read.csv("WM_Oberauer.csv",header=FALSE,skip=1)
com <- apply(X,1,function(x){sum(x^2)}) #communalities
W <- diag(1/(1-com)) #weight matrix for WLS
k <- dim(X)[1] #number of manifest variables
p <- dim(X)[2] #number of factors

########
X <- as.matrix(X)
#LS-comparison
set.seed(272767)
N <- 1000 #nr of simulations
t <- 1  #shrinkage level
nosignrev <- numeric(N) #Same sign for the estimation methods?
LS <- matrix(NA,nrow=N,ncol=p) #weighted least-squares estimates
LS_s <- matrix(NA,nrow=N,ncol=p) #shrinkage estimates
ampl <- matrix(NA,nrow=N,ncol=p) #ratios of abs(LS/LS_s); values  
				 #<1 indicate amplification

#simulate responses according to factor analysis model#
for(i in 1:N)
{f <- rnorm(p)
 y <- X%*%matrix(f,ncol=1)+rnorm(k,rep(0,k),sqrt(1-com))
 LS_W <- solve(t(X)%*%W%*%X)%*%t(X)%*%W%*%y #WLS estimate
 LS_MAP <- solve(t(X)%*%W%*%X+t*diag(rep(1,p)))%*%t(X)%*%W%*%y 
 ampl[i,] <- abs(LS_W)/abs(LS_MAP)
 nosignrev[i] <- sum((ifelse(LS_W>0,1,0)*ifelse(LS_MAP>0,1,0)+
               ifelse(LS_W<0,1,0)*ifelse(LS_MAP<0,1,0)))==p
 LS[i,] <- LS_W
 LS_s[i,] <- LS_MAP
}

#proportion of amplification for each dimension
apply(ampl,2,function(x){mean(x<1)}) #11-19%
#overall proportion of amplification
mean(apply(ampl,1,function(x){any(x<1)})) #38%
#mean ratio
z <- as.vector(ampl) 
mean(z[z<1]) #78%
mean(z[z<1 & nosignrev==1])
mean(abs(abs(LS[z<1])-abs(LS_s[z<1]))) #0.035
summary(abs(abs(LS[z<1])-abs(LS_s[z<1]))) #largest=0.17
#sign reversals?
which(nosignrev==0)
#for example:
LS[which(nosignrev==0)[1],]
LS_s[which(nosignrev==0)[1],]
#proportion of sign reversals: 
mean(nosignrev==0) #6%
###Increasing t (1->2) increases both, the proportion of 
#signreversals and the magnitude of the amplification

###Now: Effect of small increases in the shrinkage parameter:
set.seed(272767)
N <- 1000
t <- 1
nosignrev <- numeric(N)
LS_s <- matrix(NA,nrow=N,ncol=p)
LS_s_plus <- matrix(NA,nrow=N,ncol=p)
ampl <- matrix(NA,nrow=N,ncol=p)
for(i in 1:N)
{f <- rnorm(p)
 y <- X%*%matrix(f,ncol=1)+rnorm(k,rep(0,k),sqrt(1-com))
 LS_1 <- solve(t(X)%*%W%*%X+t*diag(rep(1,p)))%*%t(X)%*%W%*%y
 LS_2 <- solve(t(X)%*%W%*%X+(t+0.001)*diag(rep(1,p)))%*%t(X)%*%W%*%y
 ampl[i,] <- abs(LS_1)/abs(LS_2)
 nosignrev[i] <- sum((ifelse(LS_1>0,1,0)*ifelse(LS_2>0,1,0)
                 +ifelse(LS_1<0,1,0)*ifelse(LS_2<0,1,0)))==p
 LS_s[i,] <- LS_1
 LS_s_plus[i,] <- LS_2
}

#proportion of amplification for each dimension
apply(ampl,2,function(x){mean(x<1)})
#overall proportion of amplification
mean(apply(ampl,1,function(x){any(x<1)})) #38%
