# Supplementary material for: On Reverse Shrinkage Effects and Shrinkage Overshoot
Source: Psychometrika. 2022 Jun 5;88(1):274–301. doi: 10.1007/s11336-022-09872-8 (PMC9977901; doi:10.1007/s11336-022-09872-8)
Supplement: Supplementary file 6 — (txt 1 KB) [file 11336_2022_9872_MOESM6_ESM.txt]

##########Linear model with centered predictors##################
###Ridge regression example of Hoerl & Kennard (1970)         ### 
###Data from Gorman and Toman (1966)                       ######

R <- read.csv("ridge70.csv",header=FALSE,skip=1)
R <- as.matrix(R)
library(mvtnorm)
set.seed(236270)
N <- 1000 #nr simulations
n <- 100 #sample size
p <- dim(R)[1]-1 #nr of predictors
t <- .5 #shrinkage parameter
LS <- matrix(NA,nrow=N,ncol=10) #matrix of least-squares estimates
LS_s <- matrix(NA,nrow=N,ncol=10)  #matrix of shrinkage estimates
ampl <- matrix(NA,nrow=N,ncol=10)   #abs(LS)/abs(LS_s); values <1  
                                    #indicate amplification
nosignrev <- numeric(N)    #same sign for the estimation methods?
for(i in 1:N)
{D <- rmvnorm(n, sigma = R) #simulate data frame
 X <- D[,1:10] # similar results with X <- scale(D[,1:10])
 y <- D[,11]-mean(D[,11]) # center dependent variable
 LS[i,] <- lm(y~-1+X)$coef 
 #LS[i,] <- solve(t(X)%*%X)%*%t(X)%*%y 
 LS_s[i,] <- solve(t(X)%*%X+t*diag(rep(1,p)))%*%t(X)%*%y
 ampl[i,] <- abs(LS[i,])/abs(LS_s[i,])
 nosignrev[i] <- sum((ifelse(LS[i,]>0,1,0)*ifelse(LS_s[i,]>0,1,0)+
               ifelse(LS[i,]<0,1,0)*ifelse(LS_s[i,]<0,1,0)))==p
}

#proportion of amplification for each dimension
apply(ampl,2,function(x){mean(x<1)}) #large variation; 0-99%
#overall proportion of amplification
mean(apply(ampl,1,function(x){any(x<1)})) # 100%
#mean ratio
z <- as.vector(ampl)
mean(z[z<1])
#signreversals:
#proportion of sign reversals: 
mean(nosignrev==0) #2.6%
