# Supplementary material for: On Reverse Shrinkage Effects and Shrinkage Overshoot
Source: Psychometrika. 2022 Jun 5;88(1):274–301. doi: 10.1007/s11336-022-09872-8 (PMC9977901; doi:10.1007/s11336-022-09872-8)
Supplement: Supplementary file 7 — (txt 2 KB) [file 11336_2022_9872_MOESM7_ESM.txt]

##########Ordinal multidimensional IRT model######################
###12 items of a 3-dimensional normal ogive model with         ###
###correlated traits and nonnegative item discrimination       ###
###taken from table 2 in Petersen et al. (2006)                ###


#################Load and prepare data############################
library(mvtnorm)
mirt <- read.table("table_mirt.txt")
A <- mirt[,1:3] #item discrimination matrix
k <- dim(A)[1]
p <- dim(A)[2]
taus <- mirt[,4:6] #thresholds
taus_m <- cbind(rep(-Inf,k),taus,rep(Inf,k)) #add +-infinity 
#trait correlations:
R <- matrix(c(1,.8,.45,.8,1,.56,.45,.56,1),ncol=3) 


##########Define loglikelihood with shrinkage penalty term##########
#negative of (penalized)loglikelihood/ logposterior using shrinkage level t
#and prior correlation matrix sigma; x: response vector
loglik <- function(theta,x,t,sigma)
{ret <- 0
 k <- length(x)
 for(j in 1:k)
 {dpr <- sum(A[j,]*theta)
  ret <- ret+log(pnorm(as.numeric(dpr-taus_m[j,x[j]]))-
         pnorm(as.numeric(dpr-taus_m[j,x[j]+1])))
 }
 -ret+t*matrix(theta,nrow=1)%*%solve(sigma)%*%matrix(theta,ncol=1)
}

##########Basic simulation setup##########
set.seed(26243)
N <- 1000
k <- dim(A)[1]
x <- numeric(k)
nosignrev <- numeric(N) 
ML <- matrix(NA,nrow=N,ncol=3) #less shrinkage/"ML"
B <- matrix(NA,nrow=N,ncol=3) #more shrinkage/"Bayes"
ampl <- matrix(NA,nrow=N,ncol=3) #relative ratio, i.e.
				 #abs(ML/B)

##########Simulation##########
for(i in 1:N)
{print(i)
 #draw latent traits from population distribution
 theta <- rmvnorm(1,sigma=R)
 #simulate normal ogive responses
 for(j in 1:k)
 {probs <- pnorm(as.numeric(sum(A[j,]*theta)-taus[j,]))
  probs <- rev(c(probs[3],c(diff(c(rev(probs),1)))))
  x[j] <- sample(1:4,1,prob=probs)
 }
 ML[i,] <- optim(c(0,0,0),loglik,x=x,t=0.5,sigma=R)$par
 B[i,] <- optim(c(0,0,0),loglik,x=x,t=1,sigma=R)$par
 ampl[i,] <- abs(ML[i,])/abs(B[i,])
 nosignrev[i] <- sum((ifelse(ML[i,]>0,1,0)*ifelse(B[i,]>0,1,0)+
               ifelse(ML[i,]<0,1,0)*ifelse(B[i,]<0,1,0)))==p
}

#proportion of amplification for each dimension
apply(ampl,2,function(x){mean(x<1)}) # 0.197 0.192 0.124
#overall proportion of amplification
mean(apply(ampl,1,function(x){any(x<1)})) #0.469

#sign reversals?
mean(nosignrev==0) # 0.039
